# Supplementary material for: Not so optimal: The evolution of mutual information in potassium voltage-gated channels
Source: PLoS One. 2023 Feb 3;18(2):e0264424. doi: 10.1371/journal.pone.0264424 (PMC9897580; doi:10.1371/journal.pone.0264424)
Supplement: S1 Appendix — (TXT) [file pone.0264424.s001.txt]

S1 Appendix. GitHub repository URL with the code used:
https://github.com/aduranu/Kv_channel_modeling.git
